# Supplementary material for: One-Dimensional Nanoscale Si/Co Based on Layered Double Hydroxides towards Electrochemical Supercapacitor Electrodes
Source: Nanomaterials (Basel). 2022 Apr 20;12(9):1404. doi: 10.3390/nano12091404 (PMC9101559; doi:10.3390/nano12091404)
Supplement: Supplementary file 1 [file nanomaterials-12-01404-s001.zip]

Archive with 1 entries (1 files):
- nanomaterials-1662190-supplementary.pdf
